# Supplementary material for: Description of Hemienchytraeus wuhanensis sp. nov. (Annelida, Clitellata, Enchytraeidae) from central China, with comments on species records of Hemienchytraeus from China
Source: Zookeys. 2021 Feb 4;1015:87–97. doi: 10.3897/zookeys.1015.59019 (PMC7878466; doi:10.3897/zookeys.1015.59019)
Supplement: XML Treatment for Hemienchytraeus wuhanensis [file zookeys.1015.59019-treatment1.xml]

<!DOCTYPE tp:taxon-treatment
  PUBLIC "-//TaxonX//DTD Taxonomic Treatment Publishing DTD v0 20100105//EN" "tax-treatment-NSO.dtd">
<tp:taxon-treatment xmlns:tp="http://www.plazi.org/taxpub"><tp:treatment-meta><kwd-group><label>Taxon classification</label><kwd><named-content xmlns:xlink="http://www.w3.org/1999/xlink" content-type="kingdom">Animalia</named-content></kwd><kwd><named-content xmlns:xlink="http://www.w3.org/1999/xlink" content-type="order">Enchytraeida</named-content></kwd><kwd><named-content xmlns:xlink="http://www.w3.org/1999/xlink" content-type="family">Enchytraeidae</named-content></kwd></kwd-group><mixed-citation publication-type="journal"><person-group><name><surname>Chen</surname><given-names>Juanjuan</given-names></name><name><surname>Schmelz</surname><given-names>Rüdiger M.</given-names></name><name><surname>Xie</surname><given-names>Zhicai</given-names></name></person-group><article-title>Description of <italic><tp:taxon-name><tp:taxon-name-part taxon-name-part-type="genus" reg="Hemienchytraeus">Hemienchytraeus</tp:taxon-name-part> <tp:taxon-name-part taxon-name-part-type="species" reg="wuhanensis">wuhanensis</tp:taxon-name-part></tp:taxon-name></italic> sp. nov. (<tp:taxon-name><tp:taxon-name-part taxon-name-part-type="phylum">Annelida</tp:taxon-name-part></tp:taxon-name>, <tp:taxon-name><tp:taxon-name-part taxon-name-part-type="class">Clitellata</tp:taxon-name-part></tp:taxon-name>, <tp:taxon-name><tp:taxon-name-part taxon-name-part-type="family">Enchytraeidae</tp:taxon-name-part></tp:taxon-name>) from central China, with comments on species records of <italic><tp:taxon-name><tp:taxon-name-part taxon-name-part-type="genus" reg="Hemienchytraeus">Hemienchytraeus</tp:taxon-name-part></tp:taxon-name></italic> from China</article-title><source>Zookeys</source><day>04</day><month>2</month><year>2021</year><volume>1015</volume><fpage>87</fpage><lpage>97</lpage><pub-id pub-id-type="doi">10.3897/zookeys.1015.59019</pub-id></mixed-citation></tp:treatment-meta><tp:nomenclature><tp:taxon-name><object-id xmlns:xlink="http://www.w3.org/1999/xlink" content-type="arpha" xlink:type="simple">DF3E280F-F936-51FB-8418-CCB6BA1ACB36</object-id>
            <tp:taxon-name-part taxon-name-part-type="genus" reg="Hemienchytraeus">Hemienchytraeus</tp:taxon-name-part>
            <tp:taxon-name-part taxon-name-part-type="species" reg="wuhanensis">wuhanensis</tp:taxon-name-part>
            <object-id xmlns:xlink="http://www.w3.org/1999/xlink" content-type="zoobank" xlink:type="simple">http://zoobank.org/D3137BCA-E1CC-4FC7-AA55-A88FA9ED06E6</object-id>
          </tp:taxon-name><tp:taxon-status xmlns:xlink="http://www.w3.org/1999/xlink" xlink:type="simple">sp. nov.</tp:taxon-status></tp:nomenclature><tp:treatment-sec sec-type="Holotype" id="SECID0EOHAC"><title>Holotype.</title><p>Fully mature, whole-mounted specimen, stained, HBO201904002.</p></tp:treatment-sec><tp:treatment-sec sec-type="type locality" id="SECID0ETHAC"><title>Type locality.</title><p>Mount Shizi, litter layer of hardwood forest (<named-content xmlns:xlink="http://www.w3.org/1999/xlink" content-type="dwc:verbatimCoordinates" xlink:type="simple"><named-content content-type="geo-json" specific-use="{&#34;type&#34;:&#34;Point&#34;,&#34;coordinates&#34;:[114.352911,30.478492]}" id="NCID0E3HAC" xlink:type="simple">30°28'42.57"N, 114°21'10.48"E</named-content></named-content>; 44 m a.s.l.), Huazhong Agricultural University (Fig. <xref ref-type="fig" rid="F1">1</xref>), Wuhan, Hubei Province, 6 April 2019, coll. Y. H. Ge.</p><fig id="F1" position="float" orientation="portrait"><object-id xmlns:xlink="http://www.w3.org/1999/xlink" content-type="doi" xlink:type="simple">10.3897/zookeys.1015.59019.figure1</object-id><object-id xmlns:xlink="http://www.w3.org/1999/xlink" content-type="arpha" xlink:type="simple">797542A6-5CA7-5A5C-ADD0-1B1CBCC939DA</object-id><label>Figure 1.</label><caption><p>Habitat of <italic><tp:taxon-name><tp:taxon-name-part taxon-name-part-type="genus" reg="Hemienchytraeus">Hemienchytraeus</tp:taxon-name-part> <tp:taxon-name-part taxon-name-part-type="species" reg="wuhanensis">wuhanensis</tp:taxon-name-part></tp:taxon-name></italic> sp. nov., Mount Shizi, Huazhong Agriculture University, Wuhan, Hubei Province, China.</p></caption><graphic xmlns:xlink="http://www.w3.org/1999/xlink" xlink:href="zookeys-1015-087-g001.jpg" position="float" orientation="portrait" xlink:type="simple" id="oo_505240.jpg"><uri content-type="original_file" xlink:type="simple">https://binary.pensoft.net/fig/505240</uri></graphic></fig></tp:treatment-sec><tp:treatment-sec sec-type="Paratypes" id="SECID0E4IAC"><title>Paratypes.</title><p>HBO201904003, HBO201904004 two whole-mounted fully mature specimens, HBO201904005–HBO201904007, three adult specimens, used entirely for DNA extraction; HBO201904008–HBO201904010 three adult specimens from the type locality maintained in 75% alcohol, same data as holotype. HBO201904001 one whole mounted fully mature specimen, HBO201904011–HBO201904012 two adult specimens used for extract DNA, and HBO201904013–HBO210904015 three adult specimens maintained in 75% alcohol from Mount Luojia, under a pine tree (<named-content xmlns:xlink="http://www.w3.org/1999/xlink" content-type="dwc:verbatimCoordinates" xlink:type="simple"><named-content content-type="geo-json" specific-use="{&#34;type&#34;:&#34;Point&#34;,&#34;coordinates&#34;:[114.369708,30.534831]}" id="NCID0EGJAC" xlink:type="simple">30°32'05.39"N, 114°22'10.95"E</named-content></named-content>; 31 m a.s.l.), Wuhan University, Wuhan, Hubei Province, 2 April 2019, coll. X. K. Jiang &amp; J. J. Chen.</p></tp:treatment-sec><tp:treatment-sec sec-type="etymology" id="SECID0ELJAC"><title>Etymology.</title><p>Named after the city where the species was found.</p></tp:treatment-sec><tp:treatment-sec sec-type="distribution" id="SECID0EQJAC"><title>Distribution and habitat.</title><p>Mineral soil and organic layers under camphor trees near a narrow, tarred road at Mount Shizi, Huazhong Agricultural University; mineral soil and organic layers under pine trees at Mount Luojia, Wuhan University. The two hills are about 10 km apart, with little human disturbance.</p></tp:treatment-sec><tp:treatment-sec sec-type="diagnosis" id="SECID0EVJAC"><title>Diagnosis.</title><p>This new species can be recognized by the following combination of diagnostic traits: (1) chaetae anteriorly and posteriorly of about the same size, not enlarged in caudal segments; (2) oesophageal appendage with tertiary branches; (3) three pairs of secondary pharyngeal gland ventral lobes in V, VI, VII, small in VII; (4) five pairs of preclitellar nephridia in 5/6–9/10; (5) dorsal vessel originating in clitellum segments; (6) clitellum girdle-shaped; (7) seminal vesicle absent; (8) spermathecae extending to VI–VII, not enlarged.</p></tp:treatment-sec><tp:treatment-sec sec-type="description" id="SECID0E1JAC"><title>Description.</title><p><bold><italic>Length</italic></bold> 6.5–9.3 mm (<italic>in vivo</italic>), <bold><italic>diameter</italic></bold> 0.3–0.4 mm (<italic>in vivo</italic>) at clitellum. <bold><italic>Segment number</italic></bold> 37–42. Two chaetae per bundle throughout, absent in XII in mature specimens. <bold><italic>Chaetae</italic></bold> straight with slight proximal bend; in anterior segments, slight distal bend in opposite direction of proximal bend, i.e., chaetae faintly sigmoid; in proximal segments, chaetae distally straight. Chaetae in preclitellar bundles 37.5–42 mm long, diameter 5 mm, 27.5–32.5 mm in postclitellar segments, diameter 5 mm. <bold><italic>Head pore</italic></bold> mid-dorsally on prostomium. <bold><italic>Epidermal gland cells</italic></bold> gray, three to four transverse rows per segment, the cells nearly rectangular and arranged in regular pattern (Fig. <xref ref-type="fig" rid="F3">3E</xref>). <bold><italic><tp:taxon-name><tp:taxon-name-part taxon-name-part-type="genus" reg="Clitellum">Clitellum</tp:taxon-name-part></tp:taxon-name></italic></bold> in XII–1/2XIII, inconspicuous thickening, cells ca 5–9 mm high, girdle-shaped (Fig. <xref ref-type="fig" rid="F3">3I, J</xref>), hyalocytes and granulocytes in reticulate arrangement with hyalocytes taking larger proportion dorsally (Fig. <xref ref-type="fig" rid="F3">3I</xref>). <bold><italic>Body wall</italic></bold> 25–37.5 mm thick.</p><p><bold><italic><tp:taxon-name><tp:taxon-name-part taxon-name-part-type="genus" reg="Brain">Brain</tp:taxon-name-part></tp:taxon-name></italic></bold> about as long as wide (117 mm long, 93 mm wide, <italic>in vivo</italic>), slightly indented anteriorly, deeply incised posteriorly (Figs <xref ref-type="fig" rid="F2">2B</xref>, <xref ref-type="fig" rid="F3">3A</xref>). <bold><italic>Oesophageal appendage</italic></bold> arising from mid-dorsal region of pharynx in III as an unpaired root with large proximal chamber; following section longer than proximal chamber, with thick, meandering canal; two primary branches, longer than root, with smaller canal; each primary branch bifurcating into two short, secondary branches; each secondary branch bifurcating into four or more tertiary branches, the latter difficult to distinguish. Secondary and tertiary branches of same diameter, thinner than primary branches (Figs <xref ref-type="fig" rid="F2">2E</xref>, <xref ref-type="fig" rid="F3">3B, C</xref>). All three pairs of <bold><italic>pharyngeal glands</italic></bold> united dorsally, primary ventral lobes in V and VI. Three pairs of secondary pharyngeal gland lobes in V, VI and VII, small in VII (Figs <xref ref-type="fig" rid="F2">2D</xref>, <xref ref-type="fig" rid="F3">3D</xref>). <bold><italic>Dorsal vessel</italic></bold> from XII–XIII, blood colorless.</p><fig id="F2" position="float" orientation="portrait"><object-id xmlns:xlink="http://www.w3.org/1999/xlink" content-type="doi" xlink:type="simple">10.3897/zookeys.1015.59019.figure2</object-id><object-id xmlns:xlink="http://www.w3.org/1999/xlink" content-type="arpha" xlink:type="simple">7F4FA6E7-A994-50E8-9D8D-6BCCEFFEBF32</object-id><label>Figure 2.</label><caption><p><italic><tp:taxon-name><tp:taxon-name-part taxon-name-part-type="genus" reg="Hemienchytraeus">Hemienchytraeus</tp:taxon-name-part> <tp:taxon-name-part taxon-name-part-type="species" reg="wuhanensis">wuhanensis</tp:taxon-name-part></tp:taxon-name></italic> sp. nov. <bold>A</bold> anterior body region, anterior 13 segments, lateral view, schematic <bold>B</bold> brain <bold>C</bold> spermatheca; am, ampulla; ct, connecting tube; ed, ectal duct; er, ental reservoir <bold>D</bold> pharyngeal glands <bold>E</bold> oesophageal appendage <bold>F</bold> sperm funnel.</p></caption><graphic xmlns:xlink="http://www.w3.org/1999/xlink" xlink:href="zookeys-1015-087-g002.jpg" position="float" orientation="portrait" xlink:type="simple" id="oo_505241.jpg"><uri content-type="original_file" xlink:type="simple">https://binary.pensoft.net/fig/505241</uri></graphic></fig><fig id="F3" position="float" orientation="portrait"><object-id xmlns:xlink="http://www.w3.org/1999/xlink" content-type="doi" xlink:type="simple">10.3897/zookeys.1015.59019.figure3</object-id><object-id xmlns:xlink="http://www.w3.org/1999/xlink" content-type="arpha" xlink:type="simple">0EA845EC-DF73-59EB-BA21-8EF67A1ACD0D</object-id><label>Figure 3.</label><caption><p>Micrographs of <italic><tp:taxon-name><tp:taxon-name-part taxon-name-part-type="genus" reg="Hemienchytraeus">Hemienchytraeus</tp:taxon-name-part> <tp:taxon-name-part taxon-name-part-type="species" reg="wuhanensis">wuhanensis</tp:taxon-name-part></tp:taxon-name></italic> sp. nov. <bold>A, B, E–I, K, L</bold><italic>in vivo</italic><bold>C, D, J</bold> fixed <bold>A</bold> brain <bold>B</bold> dorsal view of oesophageal appendage <bold>C</bold> lateral view of oesophageal appendage <bold>D</bold> pharyngeal glands <bold>E e</bold>pidermal gland cells in II–V ventrally <bold>F</bold> spermathecae and pharyngeal glands <bold>G</bold> nephridia in 7/8, anteseptale bottom-left <bold>H</bold> male glandular bulb, slightly everted <bold>I</bold> dorsal view of clitellum <bold>J</bold> ventral view of clitellum <bold>K</bold> sperm funnel <bold>L</bold> sperm duct and musculature of male copulatory organ Abbreviations: roa, root of oesophageal appendage; boa, branches of oesophageal appendage; oa, oesophageal appendage; sl, secondary pharyngeal gland lobes; dl, dorsal lobes of pharyngeal gland; am, ampulla; ct, connecting tube; ed, ectal duct; er, ental reservoir; hy, hyalocyte; gr, granulocyte; sd, sperm duct. Scale bars: 50 μm.</p></caption><graphic xmlns:xlink="http://www.w3.org/1999/xlink" xlink:href="zookeys-1015-087-g003.jpg" position="float" orientation="portrait" xlink:type="simple" id="oo_505242.jpg"><uri content-type="original_file" xlink:type="simple">https://binary.pensoft.net/fig/505242</uri></graphic></fig><p>Five pairs of preclitellar <bold><italic>nephridia</italic></bold> from 5/6 to 9/10 (Fig. <xref ref-type="fig" rid="F2">2A</xref>); each about 160 mm long and 60 mm wide (<italic>in vivo</italic>). Anteseptale globular, with minute and numerous brownish granules at periphery; funnel orientated obliquely ventrad, with small and narrow anterior projection; postseptale elongate, ca twice as long as anteseptale. Efferent duct originating from the middle of the postseptale (Fig. <xref ref-type="fig" rid="F3">3G</xref>).</p><p><bold><italic>Seminal vesicle</italic></bold> absent, cysts dorsally in XI. <bold><italic>Sperm funnels</italic></bold> cylindrical, tapering distad, well developed, ca 150–250 mm long and 40 mm at collar (<italic>in vivo</italic>). Collar distinct, somewhat narrower than funnel body (Figs <xref ref-type="fig" rid="F2">2F</xref>, <xref ref-type="fig" rid="F3">3K</xref>). Spermatozoa ca 140 mm long, heads ca 20 mm long (<italic>in vivo</italic>). Sperm ducts elongate, diameter ca 6 mm, loose or tight coils in XII–XIII (Fig. <xref ref-type="fig" rid="F3">3L</xref>). <bold><italic>Male copulatory organs</italic></bold> with distinct musculature, male glandular body globular, ca 85 µm in diameter (<italic>in vivo</italic>). No accessory copulatory glands (Fig. <xref ref-type="fig" rid="F3">3H</xref>).</p><p><bold><italic>Spermathecae</italic></bold> free, not attached to oesophagus. Ectal pores laterally at 4/5, without ectal gland. Ectal ducts ca 400–500 mm long and 20–26 mm wide (<italic>in vivo</italic>), with distinct ampullar dilatation in V. Connecting tube between ampulla proper and ental reservoir thinner than ectal duct, extending into VI or VII, ending in a small, elongately ellipsoid ental reservoir of 88–128 µm length and 30–50 µm width (<italic>in vivo</italic>), empty or with spermatozoa (Figs <xref ref-type="fig" rid="F2">2C</xref>, <xref ref-type="fig" rid="F3">3F</xref>). One mature egg or 3–4 immature eggs at a time.</p><sec sec-type="Molecular results" id="SECID0E5BAE"><title>Molecular results</title><p>COI sequences of five paratype specimens of <italic><tp:taxon-name><tp:taxon-name-part taxon-name-part-type="genus" reg="Hemienchytraeus">H.</tp:taxon-name-part> <tp:taxon-name-part taxon-name-part-type="species" reg="wuhanensis">wuhanensis</tp:taxon-name-part></tp:taxon-name></italic> sp. nov. were successfully acquired and submitted to GenBank with accession numbers. This is the fourth species of <italic><tp:taxon-name><tp:taxon-name-part taxon-name-part-type="genus" reg="Hemienchytraeus">Hemienchytraeus</tp:taxon-name-part></tp:taxon-name></italic> of which DNA sequences are available (Table <xref ref-type="table" rid="T1">1</xref>), the other three being <italic><tp:taxon-name><tp:taxon-name-part taxon-name-part-type="genus" reg="Hemienchytraeus">H.</tp:taxon-name-part> <tp:taxon-name-part taxon-name-part-type="species" reg="quadratus">quadratus</tp:taxon-name-part></tp:taxon-name></italic>, <italic><tp:taxon-name><tp:taxon-name-part taxon-name-part-type="genus" reg="Hemienchytraeus">H.</tp:taxon-name-part> <tp:taxon-name-part taxon-name-part-type="species" reg="koreanus">koreanus</tp:taxon-name-part></tp:taxon-name></italic>, and <italic><tp:taxon-name><tp:taxon-name-part taxon-name-part-type="genus" reg="Hemienchytraeus">H.</tp:taxon-name-part> <tp:taxon-name-part taxon-name-part-type="species" reg="jeojunensis">jeojunensis</tp:taxon-name-part></tp:taxon-name></italic> Dózsa-Farkas &amp; Hong, 2010, all from South Korea. Clear genetic gaps were observed among the four species with high interspecific distances (7.0–21.9%) and low intraspecific distances (0%) among <italic><tp:taxon-name><tp:taxon-name-part taxon-name-part-type="genus" reg="Hemienchytraeus">H.</tp:taxon-name-part> <tp:taxon-name-part taxon-name-part-type="species" reg="wuhanensis">wuhanensis</tp:taxon-name-part></tp:taxon-name></italic> sp. nov. specimens based on the K2P distances of COI sequences (Table <xref ref-type="table" rid="T2">2</xref>). Interestingly, among the three species from South Korea, the one with lowest genetical distance to <italic><tp:taxon-name><tp:taxon-name-part taxon-name-part-type="genus" reg="Hemienchytraeus">H.</tp:taxon-name-part> <tp:taxon-name-part taxon-name-part-type="species" reg="wuhanensis">wuhanensis</tp:taxon-name-part></tp:taxon-name></italic> sp. nov., <italic><tp:taxon-name><tp:taxon-name-part taxon-name-part-type="genus" reg="Hemienchytraeus">H.</tp:taxon-name-part> <tp:taxon-name-part taxon-name-part-type="species" reg="koreanus">koreanus</tp:taxon-name-part></tp:taxon-name></italic>, is also the one which is most similar morphologically to the new species (see below).</p><table-wrap id="T1" position="float" orientation="portrait"><label>Table 1.</label><caption><p>List of <italic><tp:taxon-name><tp:taxon-name-part taxon-name-part-type="genus" reg="Hemienchytraeus">Hemienchytraeus</tp:taxon-name-part></tp:taxon-name></italic> specimens for molecular analyses with collection data and GenBank accession.</p></caption><table id="TID0EAZAE" rules="all"><tbody><tr><th rowspan="1" colspan="1">Species</th><th rowspan="1" colspan="1">Collection information</th><th rowspan="1" colspan="1">Specimen ID</th><th rowspan="1" colspan="1">Accession number</th></tr><tr><td rowspan="1" colspan="1"><italic><tp:taxon-name><tp:taxon-name-part taxon-name-part-type="genus" reg="Hemienchytraeus">H.</tp:taxon-name-part> <tp:taxon-name-part taxon-name-part-type="species" reg="wuhanensis">wuhanensis</tp:taxon-name-part></tp:taxon-name></italic>-1</td><td rowspan="1" colspan="1">Mt Luojia, China</td><td rowspan="1" colspan="1">HBO201904011</td><td rowspan="1" colspan="1">
                      <ext-link xmlns:xlink="http://www.w3.org/1999/xlink" ext-link-type="gen" xlink:href="MW000758" xlink:type="simple">MW000758</ext-link>
                    </td></tr><tr><td rowspan="1" colspan="1"><italic><tp:taxon-name><tp:taxon-name-part taxon-name-part-type="genus" reg="Hemienchytraeus">H.</tp:taxon-name-part> <tp:taxon-name-part taxon-name-part-type="species" reg="wuhanensis">wuhanensis</tp:taxon-name-part></tp:taxon-name></italic>-2</td><td rowspan="1" colspan="1">Mt Luojia, China</td><td rowspan="1" colspan="1">HBO201904012</td><td rowspan="1" colspan="1">
                      <ext-link xmlns:xlink="http://www.w3.org/1999/xlink" ext-link-type="gen" xlink:href="MW000759" xlink:type="simple">MW000759</ext-link>
                    </td></tr><tr><td rowspan="1" colspan="1"><italic><tp:taxon-name><tp:taxon-name-part taxon-name-part-type="genus" reg="Hemienchytraeus">H.</tp:taxon-name-part> <tp:taxon-name-part taxon-name-part-type="species" reg="wuhanensis">wuhanensis</tp:taxon-name-part></tp:taxon-name></italic>-3</td><td rowspan="1" colspan="1">Mt Shizi, China</td><td rowspan="1" colspan="1">HBO201904005</td><td rowspan="1" colspan="1">
                      <ext-link xmlns:xlink="http://www.w3.org/1999/xlink" ext-link-type="gen" xlink:href="MW000760" xlink:type="simple">MW000760</ext-link>
                    </td></tr><tr><td rowspan="1" colspan="1"><italic><tp:taxon-name><tp:taxon-name-part taxon-name-part-type="genus" reg="Hemienchytraeus">H.</tp:taxon-name-part> <tp:taxon-name-part taxon-name-part-type="species" reg="wuhanensis">wuhanensis</tp:taxon-name-part></tp:taxon-name></italic>-4</td><td rowspan="1" colspan="1">Mt Shizi, China</td><td rowspan="1" colspan="1">HBO201904006</td><td rowspan="1" colspan="1">
                      <ext-link xmlns:xlink="http://www.w3.org/1999/xlink" ext-link-type="gen" xlink:href="MW000761" xlink:type="simple">MW000761</ext-link>
                    </td></tr><tr><td rowspan="1" colspan="1"><italic><tp:taxon-name><tp:taxon-name-part taxon-name-part-type="genus" reg="Hemienchytraeus">H.</tp:taxon-name-part> <tp:taxon-name-part taxon-name-part-type="species" reg="wuhanensis">wuhanensis</tp:taxon-name-part></tp:taxon-name></italic>-5</td><td rowspan="1" colspan="1">Mt Shizi, China</td><td rowspan="1" colspan="1">HBO201904007</td><td rowspan="1" colspan="1">
                      <ext-link xmlns:xlink="http://www.w3.org/1999/xlink" ext-link-type="gen" xlink:href="MW000762" xlink:type="simple">MW000762</ext-link>
                    </td></tr><tr><td rowspan="1" colspan="1"><italic><tp:taxon-name><tp:taxon-name-part taxon-name-part-type="genus" reg="Hemienchytraeus">H.</tp:taxon-name-part> <tp:taxon-name-part taxon-name-part-type="species" reg="quadratus">quadratus</tp:taxon-name-part></tp:taxon-name></italic>-1</td><td rowspan="1" colspan="1">Mt Hallasan, Korea</td><td rowspan="1" colspan="1">1000</td><td rowspan="1" colspan="1">
                      <ext-link xmlns:xlink="http://www.w3.org/1999/xlink" ext-link-type="gen" xlink:href="MG252159" xlink:type="simple">MG252159</ext-link>
                    </td></tr><tr><td rowspan="1" colspan="1"><italic><tp:taxon-name><tp:taxon-name-part taxon-name-part-type="genus" reg="Hemienchytraeus">H.</tp:taxon-name-part> <tp:taxon-name-part taxon-name-part-type="species" reg="quadratus">quadratus</tp:taxon-name-part></tp:taxon-name></italic>-2</td><td rowspan="1" colspan="1">Mt Hallasan, Korea</td><td rowspan="1" colspan="1">991</td><td rowspan="1" colspan="1">
                      <ext-link xmlns:xlink="http://www.w3.org/1999/xlink" ext-link-type="gen" xlink:href="MG252158" xlink:type="simple">MG252158</ext-link>
                    </td></tr><tr><td rowspan="1" colspan="1"><italic><tp:taxon-name><tp:taxon-name-part taxon-name-part-type="genus" reg="Hemienchytraeus">H.</tp:taxon-name-part> <tp:taxon-name-part taxon-name-part-type="species" reg="koreanus">koreanus</tp:taxon-name-part></tp:taxon-name></italic>-1</td><td rowspan="1" colspan="1">Mt Hallasan, Korea</td><td rowspan="1" colspan="1">1131</td><td rowspan="1" colspan="1">
                      <ext-link xmlns:xlink="http://www.w3.org/1999/xlink" ext-link-type="gen" xlink:href="MG252157" xlink:type="simple">MG252157</ext-link>
                    </td></tr><tr><td rowspan="1" colspan="1"><italic><tp:taxon-name><tp:taxon-name-part taxon-name-part-type="genus" reg="Hemienchytraeus">H.</tp:taxon-name-part> <tp:taxon-name-part taxon-name-part-type="species" reg="koreanus">koreanus</tp:taxon-name-part></tp:taxon-name></italic>-2</td><td rowspan="1" colspan="1">Mt Hallasan, Korea</td><td rowspan="1" colspan="1">1005</td><td rowspan="1" colspan="1">
                      <ext-link xmlns:xlink="http://www.w3.org/1999/xlink" ext-link-type="gen" xlink:href="MG252156" xlink:type="simple">MG252156</ext-link>
                    </td></tr><tr><td rowspan="1" colspan="1"><italic><tp:taxon-name><tp:taxon-name-part taxon-name-part-type="genus" reg="Hemienchytraeus">H.</tp:taxon-name-part> <tp:taxon-name-part taxon-name-part-type="species" reg="koreanus">koreanus</tp:taxon-name-part></tp:taxon-name></italic>-3</td><td rowspan="1" colspan="1">Mt Hallasan, Korea</td><td rowspan="1" colspan="1">1004</td><td rowspan="1" colspan="1">
                      <ext-link xmlns:xlink="http://www.w3.org/1999/xlink" ext-link-type="gen" xlink:href="MG252155" xlink:type="simple">MG252155</ext-link>
                    </td></tr><tr><td rowspan="1" colspan="1"><italic><tp:taxon-name><tp:taxon-name-part taxon-name-part-type="genus" reg="Hemienchytraeus">H.</tp:taxon-name-part> <tp:taxon-name-part taxon-name-part-type="species" reg="koreanus">koreanus</tp:taxon-name-part></tp:taxon-name></italic>-4</td><td rowspan="1" colspan="1">Mt Hallasan, Korea</td><td rowspan="1" colspan="1">1003</td><td rowspan="1" colspan="1">
                      <ext-link xmlns:xlink="http://www.w3.org/1999/xlink" ext-link-type="gen" xlink:href="MG252154" xlink:type="simple">MG252154</ext-link>
                    </td></tr><tr><td rowspan="1" colspan="1"><italic><tp:taxon-name><tp:taxon-name-part taxon-name-part-type="genus" reg="Hemienchytraeus">H.</tp:taxon-name-part> <tp:taxon-name-part taxon-name-part-type="species" reg="koreanus">koreanus</tp:taxon-name-part></tp:taxon-name></italic>-5</td><td rowspan="1" colspan="1">Mt Hallasan, Korea</td><td rowspan="1" colspan="1">1002</td><td rowspan="1" colspan="1">
                      <ext-link xmlns:xlink="http://www.w3.org/1999/xlink" ext-link-type="gen" xlink:href="MG252153" xlink:type="simple">MG252153</ext-link>
                    </td></tr><tr><td rowspan="1" colspan="1">
                      <italic><tp:taxon-name><tp:taxon-name-part taxon-name-part-type="genus" reg="Hemienchytraeus">H.</tp:taxon-name-part> <tp:taxon-name-part taxon-name-part-type="species" reg="jeonjuensis">jeonjuensis</tp:taxon-name-part></tp:taxon-name></italic>
                    </td><td rowspan="1" colspan="1">Mt Hallasan, Korea</td><td rowspan="1" colspan="1">1115</td><td rowspan="1" colspan="1">
                      <ext-link xmlns:xlink="http://www.w3.org/1999/xlink" ext-link-type="gen" xlink:href="MG252152" xlink:type="simple">MG252152</ext-link>
                    </td></tr></tbody></table></table-wrap><table-wrap id="T2" position="float" orientation="portrait"><label>Table 2.</label><caption><p>Genetic distances of four <italic><tp:taxon-name><tp:taxon-name-part taxon-name-part-type="genus" reg="Hemienchytraeus">Hemienchytraeus</tp:taxon-name-part></tp:taxon-name></italic> species (K2P).</p></caption><table id="TID0ECEAG" rules="all"><tbody><tr><th rowspan="1" colspan="1"/><th rowspan="1" colspan="1"/><th rowspan="1" colspan="1">1</th><th rowspan="1" colspan="1">2</th><th rowspan="1" colspan="1">3</th><th rowspan="1" colspan="1">4</th><th rowspan="1" colspan="1">5</th><th rowspan="1" colspan="1">6</th><th rowspan="1" colspan="1">7</th><th rowspan="1" colspan="1">8</th><th rowspan="1" colspan="1">9</th><th rowspan="1" colspan="1">10</th><th rowspan="1" colspan="1">11</th><th rowspan="1" colspan="1">12</th></tr><tr><td rowspan="1" colspan="1">1</td><td rowspan="1" colspan="1"><italic><tp:taxon-name><tp:taxon-name-part taxon-name-part-type="genus" reg="Hemienchytraeus">H.</tp:taxon-name-part> <tp:taxon-name-part taxon-name-part-type="species" reg="wuhanensis">wuhanensis</tp:taxon-name-part></tp:taxon-name></italic>-1</td><td rowspan="1" colspan="1"/><td rowspan="2" colspan="1"/><td rowspan="3" colspan="1"/><td rowspan="4" colspan="1"/><td rowspan="5" colspan="1"/><td rowspan="6" colspan="1"/><td rowspan="7" colspan="1"/><td rowspan="8" colspan="1"/><td rowspan="9" colspan="1"/><td rowspan="10" colspan="1"/><td rowspan="11" colspan="1"/><td rowspan="12" colspan="1"/></tr><tr><td rowspan="1" colspan="1">2</td><td rowspan="1" colspan="1"><italic><tp:taxon-name><tp:taxon-name-part taxon-name-part-type="genus" reg="Hemienchytraeus">H.</tp:taxon-name-part> <tp:taxon-name-part taxon-name-part-type="species" reg="wuhanensis">wuhanensis</tp:taxon-name-part></tp:taxon-name></italic>-2</td><td rowspan="1" colspan="1">0.000</td></tr><tr><td rowspan="1" colspan="1">3</td><td rowspan="1" colspan="1"><italic><tp:taxon-name><tp:taxon-name-part taxon-name-part-type="genus" reg="Hemienchytraeus">H.</tp:taxon-name-part> <tp:taxon-name-part taxon-name-part-type="species" reg="wuhanensis">wuhanensis</tp:taxon-name-part></tp:taxon-name></italic>-3</td><td rowspan="1" colspan="1">0.000</td><td rowspan="1" colspan="1">0.000</td></tr><tr><td rowspan="1" colspan="1">4</td><td rowspan="1" colspan="1"><italic><tp:taxon-name><tp:taxon-name-part taxon-name-part-type="genus" reg="Hemienchytraeus">H.</tp:taxon-name-part> <tp:taxon-name-part taxon-name-part-type="species" reg="wuhanensis">wuhanensis</tp:taxon-name-part></tp:taxon-name></italic>-4</td><td rowspan="1" colspan="1">0.000</td><td rowspan="1" colspan="1">0.000</td><td rowspan="1" colspan="1">0.000</td></tr><tr><td rowspan="1" colspan="1">5</td><td rowspan="1" colspan="1"><italic><tp:taxon-name><tp:taxon-name-part taxon-name-part-type="genus" reg="Hemienchytraeus">H.</tp:taxon-name-part> <tp:taxon-name-part taxon-name-part-type="species" reg="wuhanensis">wuhanensis</tp:taxon-name-part></tp:taxon-name></italic>-5</td><td rowspan="1" colspan="1">0.000</td><td rowspan="1" colspan="1">0.000</td><td rowspan="1" colspan="1">0.000</td><td rowspan="1" colspan="1">0.000</td></tr><tr><td rowspan="1" colspan="1">6</td><td rowspan="1" colspan="1"><italic><tp:taxon-name><tp:taxon-name-part taxon-name-part-type="genus" reg="Hemienchytraeus">H.</tp:taxon-name-part> <tp:taxon-name-part taxon-name-part-type="species" reg="quadratus">quadratus</tp:taxon-name-part></tp:taxon-name></italic>-1</td><td rowspan="1" colspan="1">0.200</td><td rowspan="1" colspan="1">0.200</td><td rowspan="1" colspan="1">0.200</td><td rowspan="1" colspan="1">0.200</td><td rowspan="1" colspan="1">0.200</td></tr><tr><td rowspan="1" colspan="1">7</td><td rowspan="1" colspan="1"><italic><tp:taxon-name><tp:taxon-name-part taxon-name-part-type="genus" reg="Hemienchytraeus">H.</tp:taxon-name-part> <tp:taxon-name-part taxon-name-part-type="species" reg="quadratus">quadratus</tp:taxon-name-part></tp:taxon-name></italic>-2</td><td rowspan="1" colspan="1">0.198</td><td rowspan="1" colspan="1">0.198</td><td rowspan="1" colspan="1">0.198</td><td rowspan="1" colspan="1">0.198</td><td rowspan="1" colspan="1">0.198</td><td rowspan="1" colspan="1">0.007</td></tr><tr><td rowspan="1" colspan="1">8</td><td rowspan="1" colspan="1"><italic><tp:taxon-name><tp:taxon-name-part taxon-name-part-type="genus" reg="Hemienchytraeus">H.</tp:taxon-name-part> <tp:taxon-name-part taxon-name-part-type="species" reg="koreanus">koreanus</tp:taxon-name-part></tp:taxon-name></italic>-1</td><td rowspan="1" colspan="1">0.070</td><td rowspan="1" colspan="1">0.070</td><td rowspan="1" colspan="1">0.070</td><td rowspan="1" colspan="1">0.070</td><td rowspan="1" colspan="1">0.070</td><td rowspan="1" colspan="1">0.216</td><td rowspan="1" colspan="1">0.216</td></tr><tr><td rowspan="1" colspan="1">9</td><td rowspan="1" colspan="1"><italic><tp:taxon-name><tp:taxon-name-part taxon-name-part-type="genus" reg="Hemienchytraeus">H.</tp:taxon-name-part> <tp:taxon-name-part taxon-name-part-type="species" reg="koreanus">koreanus</tp:taxon-name-part></tp:taxon-name></italic>-2</td><td rowspan="1" colspan="1">0.070</td><td rowspan="1" colspan="1">0.070</td><td rowspan="1" colspan="1">0.070</td><td rowspan="1" colspan="1">0.070</td><td rowspan="1" colspan="1">0.070</td><td rowspan="1" colspan="1">0.216</td><td rowspan="1" colspan="1">0.216</td><td rowspan="1" colspan="1">0.000</td></tr><tr><td rowspan="1" colspan="1">10</td><td rowspan="1" colspan="1"><italic><tp:taxon-name><tp:taxon-name-part taxon-name-part-type="genus" reg="Hemienchytraeus">H.</tp:taxon-name-part> <tp:taxon-name-part taxon-name-part-type="species" reg="koreanus">koreanus</tp:taxon-name-part></tp:taxon-name></italic>-3</td><td rowspan="1" colspan="1">0.070</td><td rowspan="1" colspan="1">0.070</td><td rowspan="1" colspan="1">0.070</td><td rowspan="1" colspan="1">0.070</td><td rowspan="1" colspan="1">0.070</td><td rowspan="1" colspan="1">0.216</td><td rowspan="1" colspan="1">0.216</td><td rowspan="1" colspan="1">0.000</td><td rowspan="1" colspan="1">0.000</td></tr><tr><td rowspan="1" colspan="1">11</td><td rowspan="1" colspan="1"><italic><tp:taxon-name><tp:taxon-name-part taxon-name-part-type="genus" reg="Hemienchytraeus">H.</tp:taxon-name-part> <tp:taxon-name-part taxon-name-part-type="species" reg="koreanus">koreanus</tp:taxon-name-part></tp:taxon-name></italic>-4</td><td rowspan="1" colspan="1">0.070</td><td rowspan="1" colspan="1">0.070</td><td rowspan="1" colspan="1">0.070</td><td rowspan="1" colspan="1">0.070</td><td rowspan="1" colspan="1">0.070</td><td rowspan="1" colspan="1">0.216</td><td rowspan="1" colspan="1">0.216</td><td rowspan="1" colspan="1">0.003</td><td rowspan="1" colspan="1">0.003</td><td rowspan="1" colspan="1">0.003</td></tr><tr><td rowspan="1" colspan="1">12</td><td rowspan="1" colspan="1"><italic><tp:taxon-name><tp:taxon-name-part taxon-name-part-type="genus" reg="Hemienchytraeus">H.</tp:taxon-name-part> <tp:taxon-name-part taxon-name-part-type="species" reg="koreanus">koreanus</tp:taxon-name-part></tp:taxon-name></italic>-5</td><td rowspan="1" colspan="1">0.072</td><td rowspan="1" colspan="1">0.072</td><td rowspan="1" colspan="1">0.072</td><td rowspan="1" colspan="1">0.072</td><td rowspan="1" colspan="1">0.072</td><td rowspan="1" colspan="1">0.213</td><td rowspan="1" colspan="1">0.213</td><td rowspan="1" colspan="1">0.002</td><td rowspan="1" colspan="1">0.002</td><td rowspan="1" colspan="1">0.002</td><td rowspan="1" colspan="1">0.005</td></tr><tr><td rowspan="1" colspan="1">13</td><td rowspan="1" colspan="1">
                      <italic><tp:taxon-name><tp:taxon-name-part taxon-name-part-type="genus" reg="Hemienchytraeus">H.</tp:taxon-name-part> <tp:taxon-name-part taxon-name-part-type="species" reg="jeonjuensis">jeonjuensis</tp:taxon-name-part></tp:taxon-name></italic>
                    </td><td rowspan="1" colspan="1">0.219</td><td rowspan="1" colspan="1">0.219</td><td rowspan="1" colspan="1">0.219</td><td rowspan="1" colspan="1">0.219</td><td rowspan="1" colspan="1">0.219</td><td rowspan="1" colspan="1">0.189</td><td rowspan="1" colspan="1">0.191</td><td rowspan="1" colspan="1">0.214</td><td rowspan="1" colspan="1">0.214</td><td rowspan="1" colspan="1">0.214</td><td rowspan="1" colspan="1">0.211</td><td rowspan="1" colspan="1">0.211</td></tr></tbody></table></table-wrap></sec></tp:treatment-sec></tp:taxon-treatment>
